# Supplementary material for: Enhanced Elderberry Snack Bars: A Sensory, Nutritional, and Rheological Evaluation
Source: Foods. 2023 Sep 23;12(19):3544. doi: 10.3390/foods12193544 (PMC10572914; doi:10.3390/foods12193544)
Supplement: Supplementary file 1 [file foods-12-03544-s001.zip]

Archive with 1 entries (1 files):
- foods-2621108-supplementary.pdf
